# Supplementary material for: Preliminary Identification of Key Genes Controlling Peach Pollen Fertility Using Genome-Wide Association Study
Source: Plants (Basel). 2021 Jan 27;10(2):242. doi: 10.3390/plants10020242 (PMC7911534; doi:10.3390/plants10020242)
Supplement: Supplementary file 1 [file plants-10-00242-s001.zip › Table S1 Sequencing information of the 201 peach accessions used for GWAS analysis.xlsx]

## Sheet: Sheet1
Table S1. Sequencing information of the 201 peach accessions used for GWAS analysis.
Accession name	Species	Population	Phenotype	Clean Bases	Mapped Bases	Mapping Rate(%)	Mean Depth	Coverage Rate(%) (>1X)	Genotype of SNP at Chr.06: 2,116,368 bp
Guizhou Shui Mi	P. persica (L.) Batsch.	Landraces	sterile	1641522750	1582900739	96.43	4.97	78.11	T/T
Xi Jiao 3#	P. persica (L.) Batsch.	Landraces	sterile	1740803500	1699455725	97.62	5.24	79.02	T/T
Baisha	P. persica (L.) Batsch.	Landraces	sterile	1313689500	1275956418	97.13	4.05	77.72	T/T
Liu Yue Bai	P. persica (L.) Batsch.	Landraces	sterile	1413340500	1273477275	90.1	3.88	76.42	T/T
Wu Yue Xian	P. persica (L.) Batsch.	Landraces	sterile	1161044750	1099584074	94.71	3.34	77.22	T/T
Shenzhou Bai Mi	P. persica (L.) Batsch.	Landraces	sterile	1485374250	1385345226	93.27	4.25	77.54	T/T
Ji Zui Bai	P. persica (L.) Batsch.	Landraces	sterile	1369457500	1327062415	96.9	4.22	77.62	T/T
Shui Bai Tao	P. persica (L.) Batsch.	Landraces	sterile	1421953250	1264596925	88.93	4	76.35	T/T
Early Crawford	P. persica (L.) Batsch.	Improved varieties	sterile	1189974500	1147753442	96.45	3.59	77.23	T/C
Er Jie Bai	P. persica (L.) Batsch.	Landraces	sterile	1162689750	1114932574	95.89	3.46	77.11	C/C
Changling Zao Yu Lu	P. persica (L.) Batsch.	Landraces	sterile	1295711250	1174878371	90.67	3.63	75.62	C/C
Wan Pan Tao	P. persica (L.) Batsch.	Landraces	sterile	1539123250	1463123328	95.06	4.45	76.78	C/C
Qing Mao Zi Bai Hua	P. persica (L.) Batsch.	Landraces	sterile	1659507500	1611661194	97.12	4.96	78.78	C/C
Xia Hui 1#	P. persica (L.) Batsch.	Improved varieties	sterile	1641996000	1587502415	96.68	4.94	78.37	C/C
Sunago Wase	P. persica (L.) Batsch.	Improved varieties	sterile	1249366500	1140472223	91.28	3.55	74.92	C/C
Sha Hong Tao	P. persica (L.) Batsch.	Improved varieties	sterile	1524063250	1479880621	97.1	4.67	78.16	C/C
Kawanakajima Hakuto	P. persica (L.) Batsch.	Improved varieties	sterile	1265277000	1193101560	94.3	3.74	76.46	C/C
Wan Bai	P. persica (L.) Batsch.	Improved varieties	sterile	1254266000	1188522848	94.76	3.62	77.5	C/C
Fen Hong Bi Tao	P. persica (L.) Batsch.	Landraces	sterile	1700966750	1629715975	95.81	4.98	78.81	C/C
Lincheng Tao	P. persica (L.) Batsch.	Landraces	sterile	1503194500	1445160753	96.14	4.54	77.57	C/C
Xinjiang Pan Tao 1#	P. ferganensis Kost.et Riab.	Landraces	sterile	5731491000	5488221181	95.76	15.19	82.24	C/C
Jiu Yang Qing Tao	P. persica (L.) Batsch.	Landraces	fertile	1253487250	1208612416	96.42	3.69	76.32	T/T
Xingyi Bai Hua Tao	P. persica (L.) Batsch.	Landraces	fertile	1628593750	1577769525	96.88	4.78	78.73	T/T
Da Jin Dan	P. persica (L.) Batsch.	Landraces	fertile	1203444750	1141796700	94.88	3.6	76.61	T/T
Bai Nian Hu	P. persica (L.) Batsch.	Landraces	fertile	1227699500	1178472164	95.99	3.77	76.95	T/T
Bai He Tao	P. persica (L.) Batsch.	Landraces	fertile	1113348500	1070474399	96.15	3.4	76.56	T/T
Huang Yan	P. persica (L.) Batsch.	Landraces	fertile	1286159500	1252869734	97.41	3.95	77.22	T/T
Huang Nian Hu	P. persica (L.) Batsch.	Landraces	fertile	1208504500	1166839529	96.55	3.59	76.58	T/T
Bai Li Hu	P. persica (L.) Batsch.	Landraces	fertile	1715841750	1667518116	97.18	5.3	79.1	T/T
Bai Nian He	P. persica (L.) Batsch.	Landraces	fertile	1147548500	1104091446	96.21	3.51	76.48	T/T
Qiu Bai Tao	P. persica (L.) Batsch.	Landraces	fertile	1083597250	1038281906	95.82	3.16	75.9	T/T
Er Zao Tao	P. persica (L.) Batsch.	Landraces	fertile	1296553250	1254609566	96.76	3.93	77.1	T/T
Xinjiang Huang Rou	P. ferganensis Kost.et Riab.	Landraces	fertile	6105078300	5824922389	95.41	16.01	82.01	T/T
Jiangcun 4#	P. persica (L.) Batsch.	Landraces	fertile	1651863500	1610160454	97.48	5.04	78.25	T/T
Lin Huang 1#	P. persica (L.) Batsch.	Landraces	fertile	1073139750	1023448477	95.37	3.2	75.99	T/T
Moyu 8#	P. persica (L.) Batsch.	Landraces	fertile	1286601250	1221448943	94.94	3.83	76.77	T/T
Nanshan 1#	P. persica (L.) Batsch.	Landraces	fertile	1673879000	1612391860	96.33	5.09	78.4	T/T
Tie 4-1	P. persica (L.) Batsch.	Landraces	fertile	1235081250	1174656389	95.11	3.66	75.9	T/T
Tugou 1#	P. persica (L.) Batsch.	Landraces	fertile	1555414250	1501307467	96.52	4.71	77.75	T/T
Tu- 2	P. persica (L.) Batsch.	Landraces	fertile	1247620250	1200675792	96.24	3.84	76.94	T/T
Xi Jiao 2#	P. persica (L.) Batsch.	Landraces	fertile	1631508500	1575795201	96.59	4.91	78.25	T/T
Yilixian Huang Rou Tao	P. persica (L.) Batsch.	Landraces	fertile	1686416500	1618381801	95.97	5.02	78.14	T/T
Huang Li Guang	P. persica (L.) Batsch.	Landraces	fertile	1614212250	1548566818	95.93	4.92	78.78	T/T
Suan Li Guang	P. persica (L.) Batsch.	Landraces	fertile	1730278000	1683115388	97.27	4.92	78.46	T/T
Tian Li Guang	P. persica (L.) Batsch.	Landraces	fertile	1539154500	1495810117	97.18	4.72	78.02	T/T
Gaotai 1#	P. persica (L.) Batsch.	Landraces	fertile	1302244000	1256668344	96.5	3.95	77.47	T/T
Kashi 2#	P. ferganensis Kost.et Riab.	Landraces	fertile	1626299250	1556805902	95.73	4.87	77.72	T/T
Kashi 3#	P. ferganensis Kost.et Riab.	Landraces	fertile	1360095250	1303762043	95.86	4.14	76.44	T/T
Kashi 4#	P. persica (L.) Batsch.	Landraces	fertile	1777440000	1708230683	96.11	5.37	78.11	T/T
Lin Bai 10#	P. persica (L.) Batsch.	Landraces	fertile	1461350000	1353794802	92.64	4.03	77.11	T/T
Lin Bai 3#	P. persica (L.) Batsch.	Landraces	fertile	1548432750	1492245792	96.37	4.59	77.55	T/T
Mi Yang Shan	P. persica (L.) Batsch.	Landraces	fertile	1309731500	1263673524	96.48	4.02	76.7	T/T
Qi Tao	P. persica (L.) Batsch.	Landraces	fertile	1045301750	972851046	93.07	3.03	73.96	T/T
Zhang Bai 2#	P. persica (L.) Batsch.	Landraces	fertile	1332716750	1278741263	95.95	3.93	77.11	T/T
Zhang Bai 5#	P. persica (L.) Batsch.	Landraces	fertile	1396346500	1330189943	95.26	4.18	77.28	T/T
Zhang Bai Gan	P. persica (L.) Batsch.	Landraces	fertile	1533159750	1425413413	92.97	4.41	78.61	T/T
Xinjiang Pan Tao	P. ferganensis Kost.et Riab.	Landraces	fertile	5448576000	5190965790	95.27	13.97	81.97	T/T
Tian Ren Tao	P. ferganensis Kost.et Riab.	Landraces	fertile	4793198400	4587102292	95.7	12.42	81.48	T/T
Kashi 1#	P. ferganensis Kost.et Riab.	Landraces	fertile	6944632200	6641533533	95.64	17.8	82.03	T/T
Tai Bai	P. persica (L.) Batsch.	Landraces	fertile	1697385000	1658317625	97.7	5.25	79.3	T/T
Da Li He Huang Rou	P. persica (L.) Batsch.	Landraces	fertile	1226243750	1171572661	95.54	3.7	76.21	T/T
Yexian Huang Rou Tao	P. persica (L.) Batsch.	Landraces	fertile	1223535250	1161247162	94.91	3.58	75.83	T/T
Qingzhou Hong Pi Mi Tao	P. persica (L.) Batsch.	Landraces	fertile	1509483250	1459712444	96.7	4.59	77.21	T/T
Liu Yue Kong	P. persica (L.) Batsch.	Landraces	fertile	1659829250	1592231039	95.93	4.91	78.93	T/T
Xiao Bai Tao	P. persica (L.) Batsch.	Landraces	fertile	1736410750	1633648811	94.08	5.13	78.76	T/T
Yangquan Rou Tao	P. persica (L.) Batsch.	Landraces	fertile	1182952250	1137453399	96.15	3.61	76.31	T/T
Yexian Dong Tao	P. persica (L.) Batsch.	Landraces	fertile	1440456750	1387408397	96.32	4.37	78	T/T
Wu Yue Bai	P. persica (L.) Batsch.	Landraces	fertile	1387997500	1320908113	95.17	4.03	79.06	T/T
Sa Hong Tao	P. persica (L.) Batsch.	Landraces	fertile	5076306600	4755904332	93.69	13.45	84.2	T/T
Hong Shou Xing	P. persica (L.) Batsch.	Landraces	fertile	5394253200	5054395936	93.7	13.49	81.76	T/T
Hong Hua Bi Tao	P. persica (L.) Batsch.	Landraces	fertile	5518084800	5242238725	95	14.16	82.09	T/T
Hong Ye Tao	P. persica (L.) Batsch.	Landraces	fertile	6041015400	5612175629	92.9	15.23	83.99	T/T
Wu Bao Tao	P. persica (L.) Batsch.	Landraces	fertile	1197978250	1152002992	96.16	3.5	76.27	T/T
Shenzhou Li He Shui Mi	P. persica (L.) Batsch.	Landraces	fertile	1776119000	1673520819	94.22	5.23	79.15	T/T
Hong Chui Zhi	P. persica (L.) Batsch.	Landraces	fertile	5706904800	5263358742	92.23	14.14	82.02	T/T
Zhu Fen Chui Zhi	P. persica (L.) Batsch.	Landraces	fertile	5688285600	5348242431	94.02	13.89	81.14	T/T
Yuan Yang Chui Zhi	P. persica (L.) Batsch.	Landraces	fertile	5262039000	4878228267	92.71	12.68	80.85	T/T
Yi Xian Hong	P. persica (L.) Batsch.	Landraces	fertile	1535041000	1487951783	96.93	4.7	77.9	T/T
Yuan Chun Bai	P. persica (L.) Batsch.	Landraces	fertile	1353309750	1287811715	95.16	4.01	77.3	T/T
Fei Cheng Bai Li 17#	P. persica (L.) Batsch.	Landraces	fertile	1253608500	1203488602	96	3.77	76.56	T/T
Da Tian Tao	P. persica (L.) Batsch.	Landraces	fertile	1291285500	1247637617	96.62	3.86	77.65	T/T
Wenzhou Shui Mi	P. persica (L.) Batsch.	Landraces	fertile	1609709000	1543024029	95.86	4.86	78.1	T/T
Lulin Shui Mi	P. persica (L.) Batsch.	Landraces	fertile	1254603250	1215271414	96.86	3.87	76.89	T/T
Li He Pan Tao	P. persica (L.) Batsch.	Landraces	fertile	1382788500	1311084973	94.81	4.02	77.64	T/T
Chang Sheng Pan Tao	P. persica (L.) Batsch.	Landraces	fertile	1438267500	1366927280	95.04	4.28	76.65	T/T
Jian Zui Hong Rou	P. persica (L.) Batsch.	Landraces	fertile	1521370250	1412059275	92.81	4.42	78.41	T/T
Jingmen Tao (Mao)	P. persica (L.) Batsch.	Landraces	fertile	936255750	907937853	96.98	2.83	74.76	T/T
Wuhan Da Hong Pao	P. persica (L.) Batsch.	Landraces	fertile	1212921250	1173532915	96.75	3.64	77.44	T/T
Da Hong Pao	P. persica (L.) Batsch.	Landraces	fertile	1517103500	1472823040	97.08	4.42	78.62	T/T
Wuhan 2#	P. persica (L.) Batsch.	Improved varieties	fertile	1096153500	1052096763	95.98	3.28	76.08	T/T
Wanzhou Suan Tao	P. persica (L.) Batsch.	Landraces	fertile	2314846000	2222211148	96	6.96	79.8	T/T
Jilin 8701	P. persica (L.) Batsch.	Landraces	fertile	1548143000	1487394160	96.08	4.52	77.62	T/T
Jilin 8801	P. persica (L.) Batsch.	Landraces	fertile	1416773500	1362307051	96.16	4.02	77.28	T/T
Shi Tao	P. persica (L.) Batsch.	Landraces	fertile	1515504000	1457619255	96.18	4.48	77.56	T/T
Ping Ding You Pan Tao	P. persica (L.) Batsch.	Improved varieties	fertile	1062546000	1017470567	95.76	3.15	75.9	T/T
NJC77	P. persica (L.) Batsch.	Improved varieties	fertile	4306889400	4068166247	94.46	11.15	83.04	T/T
Matsumori	P. persica (L.) Batsch.	Improved varieties	fertile	1211591750	1110434337	91.65	3.49	75.43	T/T
Kanoiwa	P. persica (L.) Batsch.	Improved varieties	fertile	1149670500	1046068398	90.99	3.22	75.41	T/T
Maravilha	P. persica (L.) Batsch.	Improved varieties	fertile	1584856750	1538611314	97.08	4.83	78.44	T/T
Favolate 2#	P. persica (L.) Batsch.	Improved varieties	fertile	1332029750	1283409393	96.35	4	79.43	T/T
Flordaking_x000D_	P. persica (L.) Batsch.	Improved varieties	fertile	1759618250	1690560526	96.08	5.16	80	T/T
Flordagold	P. persica (L.) Batsch.	Improved varieties	fertile	1562857500	1515191722	96.95	4.62	79.8	T/T
Spring baby	P. persica (L.) Batsch.	Improved varieties	fertile	1496518750	1449224297	96.84	4.46	78.44	T/T
NJC108	P. persica (L.) Batsch.	Improved varieties	fertile	1429518000	1381834550	96.66	4.33	79.06	T/T
Babygold 5#	P. persica (L.) Batsch.	Improved varieties	fertile	1625474750	1567646074	96.44	4.71	79.55	T/T
TX4B185LN	P. persica (L.) Batsch.	Improved varieties	fertile	1329764400	1239162781	93.19	1.69	66.05	T/T
Long You Pan Tao	P. persica (L.) Batsch.	Improved varieties	fertile	1112313000	1073113969	96.48	3.37	76.99	T/T
Zao Hong Zhu	P. persica (L.) Batsch.	Improved varieties	fertile	1893980000	1823209446	96.26	5.73	79.96	T/T
Qin Guang	P. persica (L.) Batsch.	Improved varieties	fertile	1850368250	1767032387	95.5	5.49	79.58	T/T
Hu You 004	P. persica (L.) Batsch.	Improved varieties	fertile	1780819750	1697873263	95.34	5.26	79.86	T/T
Mayglo	P. persica (L.) Batsch.	Improved varieties	fertile	1702366750	1648579602	96.84	5.19	79.41	T/T
Cheonhong	P. persica (L.) Batsch.	Improved varieties	fertile	1206369250	1108507874	91.89	3.45	76.47	T/T
Croce del Sud_x000D_	P. persica (L.) Batsch.	Improved varieties	fertile	1147632750	1110527761	96.77	3.49	77.03	T/T
Snow Queen	P. persica (L.) Batsch.	Improved varieties	fertile	1200771500	1161742739	96.75	3.55	77.62	T/T
Armking	P. persica (L.) Batsch.	Improved varieties	fertile	1579606500	1513035237	95.79	4.66	79.48	T/T
Early Red 2#	P. persica (L.) Batsch.	Improved varieties	fertile	1164645750	1119194370	96.1	3.5	77.99	T/T
Fuzalode	P. persica (L.) Batsch.	Improved varieties	fertile	1628357500	1556199902	95.57	5.03	79.53	T/T
Bei Nong Zao Shu	P. persica (L.) Batsch.	Improved varieties	fertile	2312782750	2191940587	94.78	6.36	80.62	T/T
Zao Mei	P. persica (L.) Batsch.	Improved varieties	fertile	1898539500	1788094842	94.18	4.85	77.99	T/T
Man Tian Hong	P. persica (L.) Batsch.	Improved varieties	fertile	2271459750	2116430716	93.17	6.1	78.88	T/T
Tan Chun	P. persica (L.) Batsch.	Improved varieties	fertile	1831623000	1690393687	92.29	4.71	77.25	T/T
Nectagrand 4#	P. persica (L.) Batsch.	Improved varieties	fertile	1237677750	1186805565	95.89	3.77	77.97	T/T
Anlong Bai Tao	P. persica (L.) Batsch.	Landraces	fertile	1474484500	1415660627	96.01	4.38	77.68	T/T
Bai Dan Ban	P. persica (L.) Batsch.	Landraces	fertile	1496805250	1450376111	96.9	4.6	76.97	T/T
Bao Chun	P. persica (L.) Batsch.	Improved varieties	fertile	1688403900	1574435391	93.25	4.19	78.26	T/T
Chong Ban Xiao Hua Xing	P. persica (L.) Batsch.	Improved varieties	fertile	5627721600	5333862987	94.78	14.65	84.13	T/T
Da Zhao Huang Tao	P. persica (L.) Batsch.	Landraces	fertile	1747002000	1686444257	96.53	5.28	80	T/T
Dan Ban Zi Tao	P. persica (L.) Batsch.	Landraces	fertile	1458960500	1410163936	96.66	4.44	79.56	T/T
Dawangzhuang Huang Tao	P. persica (L.) Batsch.	Landraces	fertile	1506888000	1468902512	97.48	4.43	77.92	T/T
Dicon	P. persica (L.) Batsch.	Improved varieties	fertile	1324458750	1277590644	96.46	4.14	79.4	T/T
Dunhuang Dong Tao	P. persica (L.) Batsch.	Landraces	fertile	1624065750	1548908538	95.37	4.82	78.05	T/T
Fei Tao	P. persica (L.) Batsch.	Landraces	fertile	1624069750	1549177071	95.39	4.86	76.97	T/T
Frederica	P. persica (L.) Batsch.	Improved varieties	fertile	1357761000	1315754537	96.91	4.13	79.52	T/T
Gucheng Chun Lei	P. persica (L.) Batsch.	Improved varieties	fertile	1195594000	1115789992	93.33	3.52	76.56	T/T
Guizhou Huang Jin Mi	P. persica (L.) Batsch.	Landraces	fertile	1425255500	1342897339	94.22	4.19	78.22	T/T
He Yang You Tao	P. persica (L.) Batsch.	Landraces	fertile	1456985500	1406384542	96.53	4.42	77.76	T/T
Hong Chui Zhi	P. persica (L.) Batsch.	Landraces	fertile	1186782500	1137635686	95.86	3.57	75.78	T/T
Hong Ju Hua	P. persica (L.) Batsch.	Improved varieties	fertile	1651895298	1528004716	92.5	4.05	77.9	T/T
Hong Ye Tao Ya Bian	P. persica (L.) Batsch.	Landraces	fertile	4445662500	4221129514	94.95	11.49	82.44	T/T
Hu Jing Mi Lu	P. persica (L.) Batsch.	Landraces	fertile	1414966500	1303708244	92.14	4.08	77.02	T/T
Hua Yu Lu	P. persica (L.) Batsch.	Improved varieties	fertile	7264173900	6904501326	95.05	18.27	82.25	T/T
Huang La Tao	P. persica (L.) Batsch.	Landraces	fertile	1472153000	1419175453	96.4	4.44	76.98	T/T
Jiang Tao	P. persica (L.) Batsch.	Landraces	fertile	1595627750	1546394597	96.91	4.79	77.39	T/T
Ju Hua Tao	P. persica (L.) Batsch.	Landraces	fertile	5143929300	4818207844	93.67	12.96	81.7	T/T
Manshan 16#	P. persica (L.) Batsch.	Improved varieties	fertile	1396076400	1304982684	93.48	3.24	76.02	T/T
NJ271	P. persica (L.) Batsch.	Improved varieties	fertile	2604691500	2458044965	94.37	6.82	80.61	T/T
Qi Zui Hong Rou	P. persica (L.) Batsch.	Landraces	fertile	1479658000	1431955170	96.78	4.53	78.29	T/T
Qinling Dong Tao	P. persica (L.) Batsch.	Landraces	fertile	1708212250	1638709951	95.93	5.19	78.87	T/T
Ren Mian Tao	P. persica (L.) Batsch.	Landraces	fertile	1420703250	1371280523	96.52	4.17	76.93	T/T
S9	P. persica (L.) Batsch.	Improved varieties	fertile	2279084750	2150687534	94.37	5.92	79.05	T/T
Sa Hong Long Zhu	P. persica (L.) Batsch.	Improved varieties	fertile	7943214900	7468607654	94.02	19.09	81.67	T/T
Shi Yu Bai Tao	P. persica (L.) Batsch.	Improved varieties	fertile	1301999000	1236581421	94.98	3.78	77.34	T/T
Shou Bai	P. persica (L.) Batsch.	.	fertile	5069845800	4732669610	93.35	12.55	80.86	T/T
Shou Fen	P. persica (L.) Batsch.	Landraces	fertile	2214915000	2078855773	93.86	5.68	78.69	T/T
Stark Saturn	P. persica (L.) Batsch.	Improved varieties	fertile	1082613750	1038152034	95.89	3.31	76.38	T/T
Tai Nong 2	P. persica (L.) Batsch.	Improved varieties	fertile	1044621750	1003936418	96.11	3.02	76.74	T/T
Texstar	P. persica (L.) Batsch.	Improved varieties	fertile	1707259500	1661355738	97.31	5.12	79.81	T/T
TX4C189LN	P. persica (L.) Batsch.	Improved varieties	fertile	1423852200	1339288767	94.06	3.36	78.69	T/T
TX4E169	P. persica (L.) Batsch.	Improved varieties	fertile	1688284500	1556197495	92.18	3.94	78.44	T/T
Wei Jian Hong Rou	P. persica (L.) Batsch.	Landraces	fertile	1418585000	1326653802	93.52	4.21	76.99	T/T
Wu Da Tao	P. persica (L.) Batsch.	Landraces	fertile	1316986750	1269285228	96.38	3.85	77.28	T/T
Xi Nong Shui Mi	P. persica (L.) Batsch.	Improved varieties	fertile	1297278750	1265649131	97.56	4.01	76.91	T/T
Xiang Jiao Tao	P. persica (L.) Batsch.	Landraces	fertile	1579270500	1500355740	95	4.63	78.07	T/T
Xiang Tao	P. persica (L.) Batsch.	Improved varieties	fertile	1495051500	1447317270	96.81	4.59	77.25	T/T
Ying Chun	P. persica (L.) Batsch.	Improved varieties	fertile	1585125000	1477918811	93.24	4.64	77.92	T/T
Yu Hua Lu	P. persica (L.) Batsch.	Improved varieties	fertile	1386791750	1281463238	92.4	4.03	77.06	T/T
Yuan Chun	P. persica (L.) Batsch.	Improved varieties	fertile	1444494900	1353485274	93.7	3.62	77.59	T/T
Zao Chun Tao	P. persica (L.) Batsch.	Landraces	fertile	1288739500	1243960430	96.53	3.94	77.9	T/T
Zao Hua Lu	P. persica (L.) Batsch.	Improved varieties	fertile	2503019750	2339119397	93.45	6.89	79.85	T/T
Wangmo Xiao Mi Tao	P. persica (L.) Batsch.	Landraces	fertile	1519999750	1444377301	95.02	4.37	78.31	T/C
Ping Yong Tao	P. persica (L.) Batsch.	Landraces	fertile	1311881500	1264074449	96.36	3.83	77.29	T/C
Han Lu Mi	P. persica (L.) Batsch.	Landraces	fertile	1741075250	1679481710	96.46	5.23	78.12	T/C
Hong Tao	P. persica (L.) Batsch.	Landraces	fertile	1604806250	1530745703	95.39	4.8	78.05	T/C
Wujiang Bai	P. persica (L.) Batsch.	Landraces	fertile	1291606250	1180223033	91.38	3.66	76.12	T/C
Yang Tao	P. persica (L.) Batsch.	Landraces	fertile	1636703500	1483859463	90.66	4.55	77.55	T/C
Shangshan Da Yu Lu	P. persica (L.) Batsch.	Landraces	fertile	1295718250	1127517829	87.02	3.39	74.61	T/C
Su Hong	P. persica (L.) Batsch.	Landraces	fertile	1466105500	1419929899	96.85	4.4	78.12	T/C
Jiaqing Pan Tao	P. persica (L.) Batsch.	Landraces	fertile	1525586500	1449992543	95.04	4.54	77.47	T/C
Bai Mang Pan Tao	P. persica (L.) Batsch.	Landraces	fertile	1410014250	1340228997	95.05	4.18	76.65	T/C
Fenghua Pan Tao	P. persica (L.) Batsch.	Landraces	fertile	1464935750	1391136747	94.96	4.32	76.54	T/C
Yu Lu Pan Tao	P. persica (L.) Batsch.	Landraces	fertile	1309200750	1206859526	92.18	3.77	75.55	T/C
Huo Zhu	P. persica (L.) Batsch.	Landraces	fertile	1753200500	1685112052	96.12	5.19	78.61	T/C
Zao Huang Jin	P. persica (L.) Batsch.	Landraces	fertile	1447948750	1395246343	96.36	4.37	78.2	T/C
Yumyeong	P. persica (L.) Batsch.	Improved varieties	fertile	1564394500	1438285676	91.94	4.52	78.05	T/C
Fertilia Morettini	P. persica (L.) Batsch.	Improved varieties	fertile	1856974250	1791893533	96.5	5.51	80.57	T/C
Cullinan	P. persica (L.) Batsch.	Improved varieties	fertile	1498008500	1433927120	95.72	4.39	79.37	T/C
Regina_x000D_	P. persica (L.) Batsch.	Improved varieties	fertile	1468373500	1414900207	96.36	4.36	79.41	T/C
Feng Huang	P. persica (L.) Batsch.	Improved varieties	fertile	1423816250	1379107226	96.86	4.08	77.57	T/C
Lian Huang	P. persica (L.) Batsch.	Improved varieties	fertile	1574527250	1511204967	95.98	4.51	77.4	T/C
Zhong You Pan 1#	P. persica (L.) Batsch.	Improved varieties	fertile	1154808000	1108300083	95.97	3.49	76.57	T/C
Hu You 003	P. persica (L.) Batsch.	Improved varieties	fertile	1462955250	1399653405	95.67	4.33	78.34	T/C
NJN80	P. persica (L.) Batsch.	Improved varieties	fertile	1585597750	1512496274	95.39	4.83	78.91	T/C
Nectaross	P. persica (L.) Batsch.	Improved varieties	fertile	1555387750	1502803435	96.62	4.81	79.1	T/C
Hardired	P. persica (L.) Batsch.	Improved varieties	fertile	1325695750	1279725874	96.53	4.07	78.69	T/C
Chun Lei	P. persica (L.) Batsch.	Improved varieties	fertile	2452478000	2321221398	94.65	6.61	79.76	T/C
Zao Xia Lu	P. persica (L.) Batsch.	Improved varieties	fertile	2316495750	2155449864	93.05	6.05	79.42	T/C
Yangzhou 531	P. persica (L.) Batsch.	Improved varieties	fertile	2220945000	2057182204	92.63	5.91	80.34	T/C
Xingyi Wu YueTao	P. persica (L.) Batsch.	Landraces	fertile	1713910750	1642701422	95.85	5.16	79.26	T/C
Ju Shan Tong Tao	P. persica (L.) Batsch.	Landraces	fertile	1088245000	1045744265	96.09	3.24	75.86	T/C
Xiao Hong Hua	P. persica (L.) Batsch.	Landraces	fertile	1282351500	1183749322	92.31	3.73	75.81	T/C
Longhua Shui Mi	P. persica (L.) Batsch.	Landraces	fertile	1399453750	1353596774	96.72	4.25	77.28	T/C
