# Supplementary material for: Preliminary Identification of Key Genes Controlling Peach Pollen Fertility Using Genome-Wide Association Study
Source: Plants (Basel). 2021 Jan 27;10(2):242. doi: 10.3390/plants10020242 (PMC7911534; doi:10.3390/plants10020242)
Supplement: Supplementary file 1 [file plants-10-00242-s001.zip › Table S2 Gene-specific primers for qRT-PCR.xlsx]

## Sheet: Sheet1
Table S2. The primers of the nine candidate genes for peach pollen fertility.
Gene ID	Sense	Anti-sense
Prupe.6G026600	5' GCAAGCAGGTTGAGAT 3'	5' TGACTGATGATGGGATT 3'
Prupe.6G026700	5' TACCTAACGGGCTTGA 3'	5' TCTGTGGACCTTCTGG 3'
Prupe.6G026800	5' TTTGCTGGTGCTCTTCGG 3'	5' GTCCTGGATTCTTCAGTGCTTC 3'
Prupe.6G026900	5' ACTGGGAAATGACCTTGTA 3'	5' AGAGTTGAATGCTCCTGAC 3'
Prupe.6G027000	5' GTTTAGGGTGAGAAGCAGCAA 3'	5' AGAAGGTCCCATCAGAGCAA 3'
Prupe.6G027100	5' GTCCGTTATTCATCTCGT 3'	5' CAAAGTCATTCCACCAAG 3'
Prupe.6G027200	5' GCCGCGTAATGTAGATGCT 3'	5' TCTTCCTCCCGCTCTTGTC 3'
Prupe.6G027300	5' CAGCACCTTTCACTCCAGC 3'	5' TCCAAACCTCGCAACCTTA 3'
Prupe.6G027400	5' GGGAGATAGCAAGGACC 3'	5' AAGCAGCACTCAAGCAG 3'
